# Supplementary material for: Impact of the Osijek Multidisciplinary Biopsychosocial Program on Chronic Low Back Pain: A Prospective Randomized Controlled Study
Source: Int J Environ Res Public Health. 2026 Mar 11;23(3):350. doi: 10.3390/ijerph23030350 (PMC13026807; doi:10.3390/ijerph23030350)
Supplement: Supplementary file 1 [file ijerph-23-00350-s001.zip]

Archive with 1 entries (1 files):
- ijerph-4034463-supplementary.pdf
